# Supplementary material for: “It’s Like Listening to the Radio with a Little Interference”: A Qualitative Study Describing Pain Management among Patients with Psoriatic Arthritis
Source: J Clin Med. 2023 Nov 27;12(23):7348. doi: 10.3390/jcm12237348 (PMC10706874; doi:10.3390/jcm12237348)
Supplement: Supplementary file 1 [file jcm-12-07348-s001.zip]

Archive with 1 entries (1 files):
- jcm-2680704-supplementary.pdf
